# Supplementary material for: A longitudinal characterization of sex-specific somatosensory and spatial memory deficits in HIV Tg26 heterozygous mice
Source: PLoS One. 2020 Dec 31;15(12):e0244725. doi: 10.1371/journal.pone.0244725 (PMC7775086; doi:10.1371/journal.pone.0244725)
Supplement: S1 Data — (XLSX) [file pone.0244725.s003.xlsx]

## Sheet: Sheet1
Data for A longitudinal characterization of sex-specific somatosensory and spatial memory deficits in HIV Tg26 heterozygous mice; Mary F Barbe1 *, Regina Loomis2,3, Adam M Lepkowsky1, Steven Forman1, Huaqing Zhao4, and Jennifer Gordon2,3; 1 Department of Anatomy and Cell Biology, Lewis Katz School of Medicine, Temple University, Philadelphia, PA, USA; 2 Comprehensive NeuroAIDS Center, Lewis Katz …
			Shirpa	Shirpa	Shirpa	Shirpa	Shirpa	Shirpa	Shirpa	Shirpa	Shirpa	Shirpa	Shirpa	Shirpa	Shirpa	Shirpa	Shirpa	Shirpa	Shirpa	Shirpa	Shirpa	Shirpa	Shirpa	Shirpa	Shirpa	Shirpa	Shirpa	Temperature (oC)	Temperature (oC)	Temperature (oC)	Temperature (oC)	Temperature (oC)	Temperature (oC)	Temperature (oC)	Temperature (oC)	Temperature (oC)	Temperature (oC)	Temperature (oC)	Temperature (oC)	Temperature (oC)	Temperature (oC)	Temperature (oC)	Temperature (oC)	Temperature (oC)	Temperature (oC)	Temperature (oC)	Temperature (oC)	Temperature (oC)	Temperature (oC)
			Toe pinch response	Toe pinch response	Toe pinch response	Eye Blink Response	Eye Blink Response	Eye Blink Response	Visual Placing Response	Visual Placing Response	Visual Placing Response	Escape to touch	Escape to touch	Escape to touch	Transfer arousal	Spontanous activ	Abnormal Behaviors	# Fecal Boli	Transfer arousal	Spontanous activ	Abnormal Behaviors	# Fecal Boli	Weight	Weight	Weight	Weight	Weight	12	14	16	18	20	22	25	29	34	37	41	45	12	14	16	18	20	22	25	29	34	37
Animal number	Sex	Genotype	1 mo	2 mo	7 mo	1 mo	2 mo	7 mo	1 mo	2 mo	7 mo	1 mo	2 mo	7 mo	1 mo	1 mo	1 mo	1 mo	2 mo	2 mo	2 mo	2 nmo	1 mo	2 mo	3 mo	7 mo	11 mo	3 mo of age	3 mo of age	3 mo of age	3 mo of age	3 mo of age	3 mo of age	3 mo of age	3 mo of age	3 mo of age	3 mo of age	3 mo of age	3 mo of age	10 mo of age	10 mo of age	10 mo of age	10 mo of age	10 mo of age	10 mo of age	10 mo of age	10 mo of age	10 mo of age	10 mo of age
1	F	NEG	0	0	1	0	0	0	4	0	0	o	2	0	2	1	0	2	2	1	0	5	15.3	17.4	20	25	31	35	18.3333	18.3333	18.3333	41.67	40	35	43.3333	48.3333	31.6667	38.3333	0	0	0	35	70	66.6667	40	65	51.6667	70	60
2	F	NEG	1	1	0	0	0	0	0	0	1	0	0	4	2	1	0	6	2	0	0	3	13.2	16	17.3	22	25	0	0	21.6667	0	10	58.33	95	101.667	68.3333	101.667	70	58.3333	8.33333	18.3333	36.6667	51.6667	41.6667	25	0	48.3333	90	96.67
3	F	NEG	1	0	0	0	0	1	0	0	0	0	0	2	2	0	0	4	0	1	0	2	13.9	16	18.4	23	26	18.3333	0	0	0	58.33	51.6667	38.3333	100	100	66.6667	66.6667	63.3333	0	0	0	71.6667	50	45	8.33333	101.667	50	85
4	F	NEG	1	1	0	0	0	0	0	0	0	0	0	0					0	2	0	6	14.6	16.5	18.7	22	24	18.3333	0	0	15	35	26.6667	41.6667	85	98.3333	100	101.667	41.6667	0	0	0	53.3333	3.33333	65	71.6667	0	101.67	0
5	F	NEG	0	1	2	0	0	4	1	4	0	0	0	0	0	0	1	3	0	1	0	3	13.4	15.3	17.9	22	25	0	0	3.33333	0	101.67	61.67	75	65	71.6667	78.3333	101.667	53.3333	0	0	15	0	16.6667	100	3.33333	38.3333	51.67	58.33
6	F	NEG	0	2	0	0	0	1	1	0	0	0	0	3					1	2	0	2	16.4	18	18.8	27	27	0	3.33333	0	48.3333	0	68.3333	76.6667	90	101.667	101.667	53.3333	41.6667	0	11.6667	0	21.6667	36.6667	46.6667	38.3333	48.3333	101.67	93.33
7	F	NEG	1	2	0	0	0	0	4	1	0	0	0	1	0	0	0	4	0	0	0	7	15.9	15	19.7	28	30	13.3333	0	23.3333	51.6667	41.67	53.33	80	56.6667	35	28.3333	50	55	0	0	100	40	1.66667	40	46.6667	58.3333	41.67	101.67
8	F	NEG	0	2	0	0	0	0	4	0	0	0	0	2	0	0	0	2	0	0	0	5	14	17	25	25	26	6.66667	15	21.6667	65	35	65	63.3333	46.6667	61.6667	33.3333	101.667	71.6667	43.3333	33.3333	35	41.6667	36.6667	50	41.6667	98.3333	71.67	55
9	F	NEG	0	0	0	0	0	0	0	0	0	0	2	4	2	0	0	2	0	0	0	4	14	18	23	25	25	11.6667	53.3333	0	40	33.33	58.33	58.3333	33.3333	70	20	58.3333	0	0	0	35	28.3333	11.6667	48.3333	61.6667	48.3333	55	86.67
10	F	NEG	0	0	0	0	0	0	0	0	1	0	0	2	0	0	0	4	0	0	0	1	15	18	22	25	24													0	0	0	13.3333	48.3333	50	86.6667	36.6667	71.67	68.33
11	F	POS	0	0	0	0	0	0	4	1	0	0	0	0	2	1	0	5	0	2	0	5	16.1	18.1	20.4	23	27	81.6667	40	24	25	71.67	45	76.6667	83.3333	80	55	88.3333	21.6667	0	0	0	0	0	91.6667	88.3333	101.667	101.67	101.67
12	F	POS	0	0	0	0	0	0	1	1	1	0	1	0	2	0	0	3	2	0	0	4	18.2	18.2	21.7	23	25	0	28.3333	8.33333	36.6667	11.67	60	46.6667	40	75	86.6667	101.667	68.3333	0	83.3333	43.3333	98.3333	85	45	40	71.6667	88.33	73.33
13	F	POS	0	0	0	0	0	0	1	4	1	0	2	0	0	1	0	2	0	1	0	1	15.6	18.6	19.8	23	27	0	0	45	30	21.67	48.3333	23.3333	71.6667	63.3333	81.6667	75	86.6667	0	0	10	23.3333	95	70	78.3333	80	93.33	81.67
14	F	POS	2	0	0	0	0	0	0	4	1	0	0	4	0	2	0	6	2	0	1	1	14.4	17.3	19.5	24	25	36.6667	0	56.6667	43.3333	63.33	46.67	16.6667	28.3333	13.3333	91.6667	93.3333	11.6667	0	43.3333	23.3333	45	56.6667	68.3333	96.6667	76.6667	73.33	56.67
15	F	POS	0	1	0	0	1	0	1	1	1	0	1	4	0	1	0	3	0	0	0	2	15.5	18.6	20.7	26	27	16.6667	18.3333	16.6667	28.3333	36.67	60	48.3333	46.6667	101.667	71.6667	101.667	45	13.3333	8.33333	31.6667	33.3333	33.3333	5	16.6667	96.6667	30	75
16	F	POS	0	2	1	0	0	1	0	0	0	0	0	1	1	2	0	2	1	0	0	1	15.5	17	19.7	34	31						21.6667	25	88.3333	70	101.667	91.6667	11.6667	0	0	0	6.66667	20	38.3333	85	85	95	95
17	F	POS	0	0	0	0	0	0	0	0	0	0	0	1	0	0	0	7	0	0	0	0	14	16	21	23	26						30	71.6667	46.6667	0	101.667	101.667	55	0	11.6667	50	15	55	45	73.3333	75	43.33	85
18	F	POS	1	0	0	1	0	0	0	0	0	0	0	4	0	0	0	5	0	0	1	2	20	22	31	48	45													0	18.3333	28.3333	0	51.6667	56.6667	21.6667	58.3333	83.3333	68.3333
19	M	NEG	0	0	0	1	0	0	0	0	0	0	1	0	0	0	0	4	0	0	1	3	19.8	24	23.5	30	42
20	M	NEG	0	0	0	0	0	0	4	0	0	0	0	1	0	2	0	6	3				19.5	22	24.8	36	11						38.33	70	56.67	65	81.67	25	91.67	0	0	35	25	30	40	55	48.3333	75	66.6667
21	M	NEG	0	0	0	0	0	0	4	0	0	0	0	0	0	0	0	2	5				18.2	20.5	26.2	29	35						53.33	13.33	53.33	23.33	45	51.67	5	0	0	13.3333	18.3333	48.3333	30	58.3333	90	58.3333	16.6667
22	M	NEG	0	0	0	1	0	0	1	4	0	1	0	1	0	2	0	4	0	0	0	2	21.1	23.7	26.9	32	36	0	15	0	23.33	30	56.67	61.67	95	91.67	98.33	61.67	31.67	16.6667	0	16.6667	18.3333	8.33333	60	93.3333	61.6667	81.6667	66.6667
23	M	NEG	0	0	0	0	0	0	0	0	0	0	1	4	0	1	0	3	1	2	0	3	20.3	23	26.5	36	42	0	0	0	46.67	40	53.33	18.33	101.67	0	101.67	101.67	0	0	5	0	0	5	50	80	95	75	0
24	M	NEG	0	0	1	0	0	0	4	0	1	0	2	2	2	1	0	4	2	0	0	2	16.3	19	11.1	28	29	46.67	3.33	23.33	26.67	35	61.67	43.33	11.67	43.33	63.33	43.33	15	0	38.3333	0	0	41.6667	36.6667	28.3333	50	83.3333	101.667
25	M	NEG	0	0	0	0	0	0	0	4	0	0	0	3	0	0	0	4	0	1	0	2	18.1	25	28	50	52	6.67	1.67	25	65	81.67	38.33	70	56.67	65	81.67	25	91.67	0	0	0	13.3333	36.6667	63.3333	83.3333	68.3333	101.667	91.6667
26	M	NEG	0	0	0	0	0	0	0	0	0	0	1	1	0	1	0	3	0	0	0	3	21.5	26	28.1	47	50	0	0	31.67	48.33	26.67	46.67	101.67	91.67	101.67	101.67	68.33	45	0	0	8.33333	28.3333	21.6667	41.6667	51.6667	101.667	31.6667	86.6667
27	M	NEG	0	2		0	1		0	0		0	1		1	1	0	4	0	0	0	2	21	24
28	M	NEG	0	2		0	0		4	0		0	0		0	2	3	5	0	0	0	1	23	26
29	M	NEG	0	1		1	0		0	0		0	1		0	0	0	2	0	1	0	5	21	24
30	M	POS	0	0		0	0		4	0		0	1		0	2	0	1	1	0	0	2	16.2	20.6	22.9	32	30	43.3333	16.6667	21.6667	25	0	70	101.667	90	101.667	75	65	71.6667	11.6667	6.66667	21.6667	28.3333	0	71.6667	71.6667	78.3333	101.667	65
31	M	POS	0	0	0	0	0	0	0	0	0	0	1	1	0	0	0	4	3	1	0	0	19.7	23.8	25.9	34	40	0	25	65	60	73.33	66.67	41.6667	30	60	38.3333	41.6667	0	0	0	13.3333	0	56.6667	10	26.6667	0	11.6667	71.6667
32	M	POS	0	1	0	0	0	0	0	1	1	0	1	4	0	0	0	4	2	1	2	6	23.8	23.8	23.2	23	39	0	0	0	8.33333	51.67	60	101.667	86.6667	101.667	55	83.3333	46.6667	48.3333	31.6667	8.33333	10	50	28.3333	35	70	46.6667	83.3333
33	M	POS	1	0	2	0	0	0	1	1	0	0	2	3	0	0	0	1	0	2	0	2	11.8	18	19.7	45	26	0	10	0	0	15	45	43.3333	36.6667	66.6667	66.6667	58.3333	5	8.33333	0	3.33333	31.6667	95	48.3333	18.3333	101.667	101.667	96.6667
34	M	POS	0	0	0	0	0	0	0	0	0	0	1	0	0	0	1	3	1	1	0	3	18.8	25	26.2	30	50	0	0	33.3333	65	38.33	50	0	36.6667	78.3333	101.667	43.3333	0	0	91.6667	15	11.6667	35	25	51.6667	40	65	0
35	M	POS	0	0	0	0	1	0	1	0	1	0	0	1	3	0	0	2	2	1	2	3	18.5	21	22.7		41	0	0	51.6667	58.3333	35	51.67	26.6667	13.3333	101.667	101.667	31.6667	0
36	M	POS	0	0		0	0		4	0		0	2		5	2	0	3	0	0	0	4	17	18				0	10	0	28.3333	0	45	76.6667	56.6667	0	101.667	76.6667	0
37	M	POS	2	0		0	0		0	0		0	0		0	0	0	2	0	0	2	5	18	20				26.6667	13.3333	6.66667	21.6667	40	60	101.667	65	31.6667	76.6667	48.3333	0
38	M	POS	2	0		0	0		1	0		0	1		1	1	0	2	0	0	0	6	20	20				0	30	18.3333	36.6667	80	51.6667	98.3333	101.667	98.3333	55	15	23.3333
39	M	POS	0	0		0	0		1	0		0	0		2	0	0	3	0	0	0	4	19	19
40	M	POS	0	2		1	0		0	0		0	1		0	0	0	2	0	0	0	2
41	M	POS	2	0		1	0		0	4		0	0		0	0	0	1	0	0	0	3
[truncated: 171 more columns]

## Sheet: Sheet2
Transfer arousal	2	2	2		0		0	0	2	0	0	0	0	0	0	2	0	0	1	0		0	0	0
Spontanous activ	1	1	0		0		0	0	0	0	0	2	0	2	1	1	0	1	1	2		0	2	0
Abnormal Behaviors	0	0	0		1		0	0	0	0	0	0	0	0	0	0	0	0	0	3	3	0	0	0
# Fecal Boli	2	6	4		3		4	2	2	4	4	6	2	4	3	4	4	3	4	5		2	1	4
Transfer arousal	2	2	0	0	0	1	0	0	0	0	0	3	5	0	1	2	0	0	0	0	0	1
Spontanous activ	1	0	1	2	1	2	0	0	0	0	0			0	2	0	1	0	0	0	1	0
Abnormal Behaviors	0	0	0	0	0	0	0	0	0	0	1			0	0	0	0	0	0	0	0	0
# Fecal Boli	5	3	2	6	3	2	7	5	4	1	3			2	3	2	2	3	2	1	5	2
Transfer arousal	2	2	0	0	0	1	0	0	0	0	0	3	5	0	1	2	0	0	0	0	0	1
Spontanous activ	1	0	1	2	1	2	0	0	0	0	0			0	2	0	1	0	0	0	1	0
Abnormal Behaviors	0	0	0	0	0	0	0	0	0	0	1			0	0	0	0	0	0	0	0	0
# Fecal Boli	5	3	2	6	3	2	7	5	4	1	3			2	3	2	2	3	2	1	5	2
	0	2	0	2	0	1	0	0	3	2	0	1	2	0	0	0	0	0	0	0	0
	2	0	1	0	0	0	0	0	1	1	2	1	1	0	0	0	0	0	0	0	0
	0	0	0	1	0	0	0	1	0	2	0	0	2	0	2	0	0	0	0	0	0
	5	4	1	1	2	1	0	2	0	6	2	3	3	4	5	6	4	2	3	3	2
